# Supplementary material for: Characterizing differences in retinal and choroidal microvasculature and structure in individuals with Huntington’s Disease compared to healthy controls: A cross-sectional prospective study
Source: PLoS One. 2024 Jan 30;19(1):e0296742. doi: 10.1371/journal.pone.0296742 (PMC10826956; doi:10.1371/journal.pone.0296742)
Supplement: S1 Data — (XLSX) [file pone.0296742.s003.xlsx]

## Sheet: mHtt
ID	Eye	Date_image	CAG	Age	Sex	Smoker	MMSE	FAZ	Perf_3	Perf_inner_3	Density_3	Density_inner_3	CST	GC_IPL_avg	RNFL_avg	RNFL_sup	RNFL_nasal	RNFL_inf	RNFL_temp	SFCT	Perf_6	Perf_inner_6	Perf_outer_6	Density_6	Density_inner_6	Density_outer_6	Area_avg	Flux_avg	CVI
CZMI22264619	1	2021-05-07	40	46	1	N	28	0.15	0.38	0.397	20.7	21.5	278	84	104	115	73	151	79	311	0.444	0.446	0.45	18.1	18.2	18.2	0.473	0.463	0.6638
CZMI22264619	2	2021-05-07	40	46	1	N	28		0.272	0.298	14.9	16.2	269	84	101	118	72	146	69	250	0.461	0.443	0.473	19	18.5	19.4	0.468	0.471	0.654
CZMI1098000202	1	2022-05-07	45	29	0	Y	25	0.19	0.36	0.378	20.5	21.4	260	77	91	115	74	111	64	374	0.391	0.412	0.393	16.1	17.4	16	0.441	0.448
CZMI1098000202	2	2022-05-07	45	29	0	Y	25	0.22	0.378	0.398	21.4	22.5	261	76	92	120	61	125	63	300	0.41	0.409	0.418	17.1	17.5	17.2	0.43	0.448
CZMI412097996	1	2022-03-08	42	32	1	N	30	0.14	0.393	0.408	21.7	22.6	259	85	110	133	81	149	76	358	0.462	0.43	0.479	18.7	18	19.1	0.464	0.474	0.6428
CZMI412097996	2	2022-03-08	42	32	1	N	30	0.11	0.347	0.364	19.8	20.6	253	86	113	159	76	142	76	338	0.455	0.439	0.465	18.4	18.4	18.6	0.449	0.476	0.6458
CZMI1804187416	1	2021-07-20	46	35	1	N	27	0.13	0.3	0.317	17	17.8	261	79	97	112	75	128	72	451	0.405	0.403	0.411	17.1	17.4	17.3	0.445	0.462	0.6937
CZMI1804187416	2	2021-07-20	46	35	1	N	27	0.11	0.388	0.403	21.7	22.6	258	78	94	111	69	129	67	322	0.384	0.338	0.408	16.2	14.6	17	0.458	0.472	0.6779
CZMI781913294	1	2022-03-25	49	36	1	N							228	73						359	0.463	0.456	0.474	18.8	19.2	19	0.44	0.45	0.6356
CZMI1113379594	1	2021-10-06	40	44	0	Y	30	0.08	0.385	0.4	21.6	22.4	252	78	81	102	63	118	41	288	0.453	0.453	0.459	18.3	18.9	18.4	0.423	0.476	0.6444
CZMI1113379594	2	2021-10-06	40	44	0	Y	30	0.11	0.353	0.366	19.7	20.4	260	77	80	102	64	116	37	256	0.443	0.433	0.452	17.9	18	18	0.411	0.454	0.6648
CZMI1582706402	1	2021-01-15	44	47	1	N	29	0.18	0.32	0.339	17	18.1	222	70	90	111	71	120	58	355							0.453	0.47	0.6488
CZMI1582706402	2	2021-01-15	44	47	1	N	29	0.27	0.347	0.37	19.4	20.6	217	70	90	115	68	127	50	202	0.419	0.424	0.426	17.1	17.8	17.2	0.447	0.469	0.6467
CZMI1307696721	1	2021-05-21	44	49	0	N	30	0.18	0.368	0.388	20.5	21.5	291		95	117	60	132	69	245	0.45	0.428	0.463	18.2	18	18.5	0.433	0.465	0.6863
CZMI1307696721	2	2021-05-21	44	49	0	N	30	0.18	0.37	0.389	20.9	21.9	284	79	92	115	60	126	70	231	0.432	0.424	0.441	17.8	17.8	18	0.423	0.463	0.6692
CZMI215265160	1	2022-10-21	43	52	0	N	28	0.06	0.345	0.351	20	20.3	278	78	79	86	75	98	58	227	0.398	0.411	0.398	16.6	17.9	16.3	0.438	0.455	0.6458
CZMI215265160	2	2022-10-21	43	52	0	N	28	0.07	0.377	0.386	21.2	21.7	279	78	83	97	75	104	57	264	0.406	0.436	0.399	16.9	18.3	16.6	0.439	0.453	0.6481
CZMI540486126	1	2021-01-07	38	54	0	N							280	79	90	108	82	114	59	310	0.452	0.448	0.462	18.5	18.6	18.8			0.6456
CZMI540486126	2	2021-01-07	38	54	0	N		0.185	0.411	0.429	22.2	23.2	264	79						274									0.6465
CZMI1026088827	1	2021-12-10	40	55	1	Y	30	0.18	0.381	0.398	21.2	22.1	285	80	108	126	87	149	70	170	0.444	0.453	0.448	18.4	19.1	18.5	0.453	0.453	0.6466
CZMI1026088827	2	2021-12-10	40	55	1	Y	30	0.2	0.373	0.392	20.7	21.7	284	80	101	125	77	135	66	207	0.431	0.422	0.441	18	18.3	17.8	0.448	0.455	0.6426
CZMI556070598	1	2019-10-08	41	57	1	N	29		0.394	0.417	21.9	23.1	249	79	97	102	79	134	73	264	0.439	0.433	0.449	18.2	18.1	18.5	0.476	0.477	0.6544
CZMI556070598	2	2019-10-08	41	57	1	N	29	0.32	0.372	0.397	20.6	22.1	267	79	100	124	81	132	61	308	0.466	0.474	0.47	18.8	19.1	18.9	0.473	0.468	0.6363
CZMI167156140	1	2021-06-17	42	65	0	Y		0.11	0.328	0.339	17.9	18.4	272	68	82	103	84	99	44	285	0.43	0.43	0.435	17.4	17.8	17.5	0.433	0.437	0.6359
CZMI167156140	2	2021-06-17	42	65	0	Y							270	65															0.6638
CZMI267883172	1	2021-03-19	41	65	1	N	28	0.23	0.326	0.344	18.1	19.1									0.402	0.405	0.409	16.4	16.7	16.5	0.434	0.454
CZMI267883172	2	2021-03-19	41	65	1	N	28	0.21	0.358	0.377	19.8	20.8									0.445	0.433	0.456	18.2	18.3	18.5	0.437	0.451
CZMI276295449	1	2021-04-23	41	65	1	Y	24						234	74
CZMI276295449	2	2021-04-23	41	65	1	Y	24						238
CZMI2111037324	1	2021-05-11	41	67	1	Y	28		0.396	0.405	22.1	22.6			92	119	58	112	80		0.458	0.453	0.463	18.6	18.5	18.7	0.423	0.457
CZMI2111037324	2	2021-05-11	41	67	1	Y	28	0.22	0.379	0.401	21	22.2	279	74	93	117	59	132	65	189	0.451	0.459	0.455	18.2	18.7	18.3	0.424	0.457	0.6493
CZMI2098159841	1	2021-11-19	39	74	1	N	28	0.27	0.353	0.377	19.4	20.7	226		103	120	89	132	70	289	0.404	0.413	0.41	17	17.5	17.2	0.448	0.464	0.6408
CZMI2098159841	2	2021-11-19	39	74	1	N	28	0.23	0.336	0.361	18.6	19.9	222	62	85	105	65	113	56	269	0.32	0.314	0.364	13.8	15.6	13.5	0.429	0.423	0.6439
CZMI1485686925	1	2020-10-02	42	76	1	Y	30						243	64	75	94	59	98	47
CZMI1485686925	2	2020-10-02	42	76	1	Y	30						244	64
CZMI783411365	1	2019-12-20	38	79	0	Y	21						253	82	98	92	81	151	67	165									0.648
CZMI984413428	1	2020-10-21	44	54	0	N	27	0.18	0.358	0.373	20.7	21.5	244	77	92	112	68	126	61	300	0.46	0.457	0.467	18.8	19.1	19	0.435	0.46	0.6496
CZMI984413428	2	2020-10-21	44	54	0	N	27	0.19	0.35	0.369	19.9	21	249	77	91	123	64	110	68	206	0.444	0.448	0.45	18.2	18.6	18.4	0.432	0.475	0.6619
CZMI1946916888	1	2019-11-15	37	60	1	Y	30	0.28	0.378	0.401	21.4	22.6	255	74	73	82	71	67	71	109	0.461	0.469	0.466	19	19.2	19.2	0.445	0.439	0.7217
CZMI1946916888	2	2019-11-15	37	60	1	Y	30	0.26	0.373	0.394	21.4	22.6	254	73	70	87	63	65	67	146	0.46	0.451	0.472	18.7	18.6	19	0.437	0.408	0.6648
CZMI1890200149	1	2020-03-06	44	45	0	Y	28	0.22	0.411	0.43	23	24	267	78	99	125	74	132	63	255	0.477	0.474	0.485	19.3	19.4	19.4	0.45	0.476	0.6547
CZMI1890200149	2	2020-03-06	44	45	0	Y	28	0.18	0.413	0.431	22.8	23.8	270	82	103	131	80	140	61	225	0.472	0.458	0.482	18.9	18.6	19.2	0.449	0.48	0.6519
CZMI1686130184	1	2020-03-11	39	77	0	Y	30	0.12	0.363	0.379	20	20.8	284	74	86	100	72	108	63	241	0.447	0.449	0.452	18.3	18.5	18.4	0.449	0.411	0.6525
CZMI1686130184	2	2020-03-11	39	77	0	Y	30	0.12	0.371	0.386	20.1	21	277	70	82	90	71	113	53	234	0.424	0.445	0.423	17.3	18.2	17.2	0.431	0.405	0.6623

## Sheet: motor manifest
ID	Eye	Date_image	Age	Sex	Smoker	MMSE	FAZ	Perf_3	Perf_inner_3	Density_3	Density_inner_3	CST	GC_IPL_avg	RNFL_avg	RNFL_sup	RNFL_nasal	RNFL_inf	RNFL_temp	SFCT	Perf_6	Perf_inner_6	Perf_outer_6	Density_6	Density_inner_6	Density_outer_6	Area_avg	Flux_avg	CVI
CZMI22264619	1	2021-05-07	46	1	N	28	0.15	0.38	0.397	20.7	21.5	278	84	104	115	73	151	79	311	0.444	0.446	0.45	18.1	18.2	18.2	0.473	0.463	0.6638
CZMI22264619	2	2021-05-07	46	1	N	28		0.272	0.298	14.9	16.2	269	84	101	118	72	146	69	250	0.461	0.443	0.473	19	18.5	19.4	0.468	0.471	0.654
CZMI1098000202	1	2022-05-07	29	0	Y	25	0.19	0.36	0.378	20.5	21.4	260	77	91	115	74	111	64	374	0.391	0.412	0.393	16.1	17.4	16	0.441	0.448
CZMI1098000202	2	2022-05-07	29	0	Y	25	0.22	0.378	0.398	21.4	22.5	261	76	92	120	61	125	63	300	0.41	0.409	0.418	17.1	17.5	17.2	0.43	0.448
CZMI412097996	1	2022-03-08	32	1	N	30	0.14	0.393	0.408	21.7	22.6	259	85	110	133	81	149	76	358	0.462	0.43	0.479	18.7	18	19.1	0.464	0.474	0.6428
CZMI412097996	2	2022-03-08	32	1	N	30	0.11	0.347	0.364	19.8	20.6	253	86	113	159	76	142	76	338	0.455	0.439	0.465	18.4	18.4	18.6	0.449	0.476	0.6458
CZMI1804187416	1	2021-07-20	35	1	N	27	0.13	0.3	0.317	17	17.8	261	79	97	112	75	128	72	451	0.405	0.403	0.411	17.1	17.4	17.3	0.445	0.462	0.6937
CZMI1804187416	2	2021-07-20	35	1	N	27	0.11	0.388	0.403	21.7	22.6	258	78	94	111	69	129	67	322	0.384	0.338	0.408	16.2	14.6	17	0.458	0.472	0.6779
CZMI781913294	1	2022-03-25	36	1	N							228	73						359	0.463	0.456	0.474	18.8	19.2	19	0.44	0.45	0.6356
CZMI1113379594	1	2021-10-06	44	0	Y	30	0.08	0.385	0.4	21.6	22.4	252	78	81	102	63	118	41	288	0.453	0.453	0.459	18.3	18.9	18.4	0.423	0.476	0.6444
CZMI1113379594	2	2021-10-06	44	0	Y	30	0.11	0.353	0.366	19.7	20.4	260	77	80	102	64	116	37	256	0.443	0.433	0.452	17.9	18	18	0.411	0.454	0.6648
CZMI1582706402	1	2021-01-15	47	1	N	29	0.18	0.32	0.339	17	18.1	222	70	90	111	71	120	58	355							0.453	0.47	0.6488
CZMI1582706402	2	2021-01-15	47	1	N	29	0.27	0.347	0.37	19.4	20.6	217	70	90	115	68	127	50	202	0.419	0.424	0.426	17.1	17.8	17.2	0.447	0.469	0.6467
CZMI1307696721	1	2021-05-21	49	0	N	30	0.18	0.368	0.388	20.5	21.5	291		95	117	60	132	69	245	0.45	0.428	0.463	18.2	18	18.5	0.433	0.465	0.6863
CZMI1307696721	2	2021-05-21	49	0	N	30	0.18	0.37	0.389	20.9	21.9	284	79	92	115	60	126	70	231	0.432	0.424	0.441	17.8	17.8	18	0.423	0.463	0.6692
CZMI215265160	1	2022-10-21	52	0	N	28	0.06	0.345	0.351	20	20.3	278	78	79	86	75	98	58	227	0.398	0.411	0.398	16.6	17.9	16.3	0.438	0.455	0.6458
CZMI215265160	2	2022-10-21	52	0	N	28	0.07	0.377	0.386	21.2	21.7	279	78	83	97	75	104	57	264	0.406	0.436	0.399	16.9	18.3	16.6	0.439	0.453	0.6481
CZMI540486126	1	2021-01-07	54	0	N							280	79	90	108	82	114	59	310	0.452	0.448	0.462	18.5	18.6	18.8			0.6456
CZMI540486126	2	2021-01-07	54	0	N		0.185	0.411	0.429	22.2	23.2	264	79						274									0.6465
CZMI1026088827	1	2021-12-10	55	1	Y	30	0.18	0.381	0.398	21.2	22.1	285	80	108	126	87	149	70	170	0.444	0.453	0.448	18.4	19.1	18.5	0.453	0.453	0.6466
CZMI1026088827	2	2021-12-10	55	1	Y	30	0.2	0.373	0.392	20.7	21.7	284	80	101	125	77	135	66	207	0.431	0.422	0.441	18	18.3	17.8	0.448	0.455	0.6426
CZMI556070598	1	2019-10-08	57	1	N	29		0.394	0.417	21.9	23.1	249	79	97	102	79	134	73	264	0.439	0.433	0.449	18.2	18.1	18.5	0.476	0.477	0.6544
CZMI556070598	2	2019-10-08	57	1	N	29	0.32	0.372	0.397	20.6	22.1	267	79	100	124	81	132	61	308	0.466	0.474	0.47	18.8	19.1	18.9	0.473	0.468	0.6363
CZMI167156140	1	2021-06-17	65	0	Y		0.11	0.328	0.339	17.9	18.4	272	68	82	103	84	99	44	285	0.43	0.43	0.435	17.4	17.8	17.5	0.433	0.437	0.6359
CZMI167156140	2	2021-06-17	65	0	Y							270	65															0.6638
CZMI267883172	1	2021-03-19	65	1	N	28	0.23	0.326	0.344	18.1	19.1									0.402	0.405	0.409	16.4	16.7	16.5	0.434	0.454
CZMI267883172	2	2021-03-19	65	1	N	28	0.21	0.358	0.377	19.8	20.8									0.445	0.433	0.456	18.2	18.3	18.5	0.437	0.451
CZMI276295449	1	2021-04-23	65	1	Y	24						234	74
CZMI276295449	2	2021-04-23	65	1	Y	24						238
CZMI2111037324	1	2021-05-11	67	1	Y	28		0.396	0.405	22.1	22.6			92	119	58	112	80		0.458	0.453	0.463	18.6	18.5	18.7	0.423	0.457
CZMI2111037324	2	2021-05-11	67	1	Y	28	0.22	0.379	0.401	21	22.2	279	74	93	117	59	132	65	189	0.451	0.459	0.455	18.2	18.7	18.3	0.424	0.457	0.6493
CZMI2098159841	1	2021-11-19	74	1	N	28	0.27	0.353	0.377	19.4	20.7	226		103	120	89	132	70	289	0.404	0.413	0.41	17	17.5	17.2	0.448	0.464	0.6408
CZMI2098159841	2	2021-11-19	74	1	N	28	0.23	0.336	0.361	18.6	19.9	222	62	85	105	65	113	56	269	0.32	0.314	0.364	13.8	15.6	13.5	0.429	0.423	0.6439
CZMI1485686925	1	2020-10-02	76	1	Y	30						243	64	75	94	59	98	47
CZMI1485686925	2	2020-10-02	76	1	Y	30						244	64
CZMI783411365	1	2019-12-20	79	0	Y	21						253	82	98	92	81	151	67	165									0.648

## Sheet: control
ID	Eye	Date_image	Age	Sex	Smoker	MMSE	FAZ	Perf_3	Perf_inner_3	Density_3	Density_inner_3	CST	GC_IPL_avg	RNFL_avg	RNFL_sup	RNFL_nasal	RNFL_inf	RNFL_temp	SFCT	Perf_6	Perf_inner_6	Perf_outer_6	Density_6	Density_inner_6	Density_outer_6	Area_avg	Flux_avg	CVI
1	1	2022-03-24	45	1	N	29						227	86	94	116	62	109	88	279							0.442	0.481	0.6404
1	2	2022-03-24	45	1	N	29	0.52	0.342	0.373	19.6	21.4	234	85	95	120	68	107	86	303							0.44	0.474	0.6412
2	1	2022-09-27	27	1	N	28	0.32	0.368	0.393	21	22.3	234	82	96	120	71	130	64	267	0.45	0.409	0.473	18.7	17.6	19.5	0.478	0.485	0.6295
2	2	2022-09-27	27	1	N	28	0.29					233	81	95	113	73	133	60	229							0.472	0.479	0.6264
3	1	2022-09-28	27	0	N	30	0.23	0.357	0.378	20.2	21.3	265	83	99	114	70	136	78	438	0.443	0.433	0.454	18.2	18.3	18.5	0.451	0.469	0.6271
3	2	2022-09-28	27	0	N	30	0.24	0.361	0.383	20.4	21.6	263	82	100	127	67	140	64	404	0.447	0.443	0.457	18.3	18.6	18.6	0.442	0.454	0.6277
4	1	2021-06-07	28	1	N	30	0.32	0.368	0.39	21.1	22.4	251	78	82	80	99	100	50	354	0.417	0.414	0.427	17.3	17.6	17.6	0.429	0.447	0.6448
4	2	2021-06-07	28	1	N	30	0.31	0.331	0.353	19	20.2	247	76	80	80	53	108	80	282							0.441	0.428	0.6436
5	1	2022-06-03	49	0	N	29	0.07	0.323	0.334	18.1	18.7	278	82	79	105	50	96	65	282	0.378	0.372	0.386	15.9	16	16.1	0.427	0.447	0.6718
5	2	2022-06-03	49	0	N	29	0.09	0.328	0.345	18.3	19.2	279	82	78	111	51	95	54	256	0.434	0.432	0.441	17.7	18.2	17.8	0.419	0.437	0.652
6	1	2022-03-01	50	0	Y	30						270	84	92	109	79	111	67	380							0.445	0.456	0.6333
6	2	2022-03-01	50	0	Y	30						268	84	87	110	71	103	64	276							0.437	0.454	0.6431
7	1	2022-02-07	50	1		29						256	85	98	122	67	131	73	469							0.444	0.446	0.6402
7	2	2022-02-07	50	1		29	0.29	0.346	0.372	19.8	21.2	250	84	92	113	63	119	71	229							0.439	0.456	0.6523
8	1	2022-02-17	53	0	N	30	0.32	0.339	0.365	19.6	21	260	80	90	103	77	120	60	324	0.4	0.395	0.412	16.7	16.9	17	0.436	0.474	0.6319
8	2	2022-02-17	53	0	N	30	0.34	0.344	0.37	19.5	20.9	263	80	88	102	79	116	57	289	0.416	0.416	0.426	17.3	17.4	17.6	0.429	0.473	0.6331
9	1	2019-10-30	53.52	0		30	0.24	0.386	0.408	21.5	22.7	287	85	86	97	69	120	59	343	0.467	0.458	0.477	18.6	18.62	18.84	0.434	0.45	0.6505
9	2	2019-10-30	53.52	0		30	0.22	0.386	0.407	21.3	22.4	292	85	89	121	63	111	60	367	0.472	0.463	0.482	19.4	19.2	19.7	0.436	0.47	0.6685
10	1	2020-02-14	55.84	1	N	30	0.15	0.407	0.42	22.7	23.4	293	85	93	110	71	129	60	302	0.478	0.473	0.485	19.7	19.8	19.9			0.6651
10	2	2020-02-14	55.84	1	N	30	0.14	0.395	0.408	22.3	23.1	291	87	93	112	71	127	64	401							0.438	0.463	0.656
11	1	2021-06-03	56	1	N	30						286		94	112	66	126	74	319							0.451	0.46	0.6539
11	2	2021-06-03	56	1	N	30						253	75	96	127	71	120	67	234							0.449	0.459	0.6553
12	1	2021-02-12	59	1		30	0.18	0.375	0.392	21.3	22.2	267	86	109	134	84	128	91	288	0.45	0.431	0.462	18.8	17.9	19.4	0.471	0.429	0.6727
12	2	2021-02-12	59	1		30	0.21	0.349	0.367	19.9	20.9	263	82	102	131	66	125	84	299									0.667
13	1	2018-03-26	67.3	0	N	30	0.04	0.361892	0.371729	20.43	20.884	324	87	110	122	117	141	59	218							0.439	0.456	0.6703
13	2	2018-03-26	67.3	0	N	30		0.376855	0.382011	21.1861	21.4675	333	73	111	134	97	150	61	141							0.429	0.44	0.6567
14	1	2018-03-26	74	1	N	30	0.193565	0.340447	0.357805	19.3005	20.1987	246	57	70	87	50	70	73	251							0.416	0.401	0.6712
14	2	2018-03-26	74	1	N	30	0.182133	0.333024	0.344417	18.2327	18.7913	244		65	81	66	56	58	237							0.389	0.394	0.6805
15	1	2018-03-27	69.6	1	N	29						257	75	85	99	67	107	68	316							0.436	0.432	0.6623
15	2	2018-03-27	69.6	1	N	29	0.3339	0.3293	0.3545	18.6635	20.0516	254	74	87	112	66	94	76	300							0.439	0.447	0.6595
16	1	2020-02-27	67	1	Y	30	0.32	0.379	0.406	21.2	22.6	236	79	88	116	68	108	59	210									0.6485
16	2	2020-02-27	67	1	Y	30	0.28	0.369	0.393	20.1	21.4	247	80	86	110	70	104	61	216							0.429	0.432	0.6416
17	1	2018-03-19	63.4	1	N	30						284	82	96	122	87	122	55	384	0.4457	0.439	0.4527	18.4321	18.2	18.7022	0.454	0.459	0.6639
17	2	2018-03-19	63.4	1	N	30	0.18	0.364	0.382	21.4	22.4	278	81	96	126	85	115	57	346							0.455	0.471	0.661
18	1	2018-03-28	72.9	1	N	30						259	72	94	114	72	128	60	234							0.441	0.45	0.6479
18	2	2018-03-28	72.9	1	N	30	0.292717	0.360583	0.381868	20.1056	21.2425	256	73	85	102	67	122	49	238									0.6534
19	1	2020-03-13	39	0	Y	30		0.39	0.398	22.1	22.6	277	80	99	125	85	140	48	390							0.463	0.441	0.6642
19	2	2020-03-13	39	0	Y	30		0.408	0.413	21.8	22	278	80	102	130	82	148	47	340	0.45	0.445	0.454	18.2	18	18.3	0.453	0.466	0.6752
20	1	2022-11-21	42	1	N	30						227	87	91	111	65	123	66	305							0.457	0.478	0.6465
20	2	2022-11-21	42	1	N	30	0.31	0.334	0.356	18.2	19.5	232	89	90	116	64	125	54	301							0.45	0.45	0.6505
21	1	2021-05-26	36	1	N	30	0.3	0.409	0.434	21.7	23	241	91	93	109	71	124	69	310	0.479	0.47	0.489	19.3	19.3	19.6	0.443	0.487	0.6475
21	2	2021-05-26	36	1	N	30	0.34	0.342	0.37	19.8	21.3	241	91	93	106	80	122	65	409	0.465	0.445	0.48	19.2	18.9	19.7	0.423	0.47	0.6452
22	1	2022-04-08	52	0	Y	30	0.26	0.366	0.388	20.6	21.8	272	84	95	106	83	117	72	420							0.446	0.489	0.6656
22	2	2022-04-08	52	0	Y	30						272	85	95	105	70	137	70	335	0.377	0.369	0.389	15.8	15.9	16.2	0.44	0.477	0.6486
23	1	2022-04-05	60	0	Y	27	0.32	0.334	0.356	18.2	19.4			78	105	66	96	46	366	0.39	0.384	0.401	16.1	16.5	16.4
23	2	2022-04-05	60	0	Y	27	0.26	0.334	0.358	18.6	19.9	248	70	87	113	66	103	68	350	0.452	0.436	0.466	18.6	18.7	18.8
24	1	2022-10-21	77	0	Y	30	0.19	0.362	0.381	20	21.1	262	70	75	93	50	97	62	234									0.6415
24	2	2022-10-21	77	0	Y	30						259	71	74	87	52	105	52	211									0.6409
25	1	2020-12-04	77	0		30						257	68	79	94	68	91	61	93									0.6482
26	1	2021-04-14	59	0		30	0.3	0.391	0.416	22	23.3	236	84	94	114	85	116	61	274							0.459	0.459
26	2	2021-04-14	59	0		30						236	83	91	117	81	113	55	205							0.46	0.455
27	1		32	0		30	0.17	0.371	0.386	21.1	21.9	269	80	77	83	59	99	68	401	0.461	0.458	0.467	19	19.1	19.1	0.432	0.456
27	2		32	0		30						273	81	86	95	66	117	64	355							0.421	0.434
28	1		38	0		30	0.38	0.381	0.408	21.3	22.8	237	84	89	109	63	112	71	304	0.442	0.435	0.454	18	18.3	18.3	0.447	0.467
28	2		38	0		30	0.36	0.38	0.406	21.2	22.7	238	85	87	106	65	111	66	334	0.466	0.466	0.475	18.8	19.5	18.9	0.445	0.457
29	1		66	1		29	0.31	0.333	0.354	19.6	20.8	254	70	88	94	56	114	86	154	0.415	0.42	0.422	17.4	17.7	17.6	0.444	0.412
29	2		66	1		29	0.3	0.339	0.361	19.1	20.2	259	70	82	99	45	105	80	184							0.438	0.402
30	1		76	0		30	0.11	0.359	0.378	19.2	19.9	264	76	93	104	79	118	70	269	0.424	0.38	0.447	17.3	15.7	18.1	0.45	0.418
30	2		76	0		30	0.15	0.339	0.356	18.7	19.6	265	76	90	105	74	118	63	259	0.39	0.386	0.4	16.2	16.3	16.5	0.455	0.436
31	1		58	1		30	0.34	0.389	0.417	21.3	22.9	275	85	98	114	78	130	70	308	0.459	0.458	0.468	18.6	19	18.8	0.451	0.502
31	2		58	1		30	0.32	0.363	0.394	20	21.8	276	86	101	127	81	135	62	275							0.439	0.487
32	1		59.5507	0		30						286	88	89	105	69	119	64	214							0.459	0.469
32	2		59.5507	0		30	0.16	0.369	0.386	21.3	22.2	297	87	89	104	75	119	57	216							0.45	0.465
33	1		66.874	1		30						257	75	112	125	94	149	78	372							0.472	0.459
33	2		66.874	1		30	0.28	0.337	0.362	18.5	19.8	251	76	107	124	82	147	76	277							0.434	0.434
34	1		68.5178	0		30	0.19	0.382	0.4	21.6	22.5	268	86	105	123	78	147	71	199	0.447	0.447	0.453	18.6	18.7	18.7	0.464	0.475
34	2		68.5178	0		30	0.08	0.375	0.376	20.2	20.1			112	132	86	142	87		0.451	0.443	0.456	18.3	17.9	18.5	0.472	0.482
35	1		69.3644	0		29	0.21	0.383	0.398	21.3	22.1	283	73	90	124	67	114	57	209							0.431	0.444
35	2		69.3644	0		29	0.26	0.367	0.387	20	21	277	74	87	122	64	113	50	198	0.416	0.43	0.418	17.2	17.8	17.3	0.434	0.437
36	1		71.8712	1		30						281	77	85	96	75	111	58	329							0.444	0.451
36	2		71.8712	1		30						258	75	92	106	106	106	50	223	0.452	0.418	0.472	18.7	17.6	19.4	0.442	0.448
37	1		72.3863	0		30	0.2	0.377	0.395	21	21.9	253		70	85	62	77	54	102	0.418	0.421	0.424	16.9	17.6	17	0.379	0.387
37	2		72.3863	0		30	0.24	0.37	0.392	19.8	20.9	252		71	98	59	86	41	125	0.424	0.448	0.424	17.4	18.6	17.4	0.401	0.406
38	1		72.9068	1		30						239	83	95	101	84	137	60	460							0.457	0.435
38	2		72.9068	1		30						236	83	102	113	83	152	60	564	0.454	0.46	0.463	18.1	18.8	18.3	0.438	0.428
39	1		74.2767	0		30						261	76	88	102	76	108	68	263	0.448	0.43	0.463	18.2	17.5	18.7
39	2		74.2767	0		30						264	75	90	101	76	116	65	287	0.393	0.395	0.402	16.2	16.5	16.5
